# Supplementary material for: Serum, Urine, and Fecal Metabolome Alterations in the Gut Microbiota in Response to Lifestyle Interventions in Pediatric Obesity: A Non-Randomized Clinical Trial
Source: Nutrients. 2023 May 4;15(9):2184. doi: 10.3390/nu15092184 (PMC10180968; doi:10.3390/nu15092184)
Supplement: Supplementary file 1 [file nutrients-15-02184-s001.zip]

Archive with 1 entries (1 files):
- nutrients-2369560-supplementary.pdf
